# Supplementary material for: Extensively drug-resistant Alcaligenes faecalis infection
Source: BMC Infect Dis. 2020 Nov 11;20:833. doi: 10.1186/s12879-020-05557-8 (PMC7659064; doi:10.1186/s12879-020-05557-8)
Supplement: Supplementary file 1 — Additional file 1. [file 12879_2020_5557_MOESM1_ESM.zip]

Archive with 2 entries (2 files):
- alcalgenes-diseases.reviseR5.xlsx
- supplement1025R5.xlsx
