# Supplementary material for: Extensively drug-resistant Alcaligenes faecalis infection
Source: BMC Infect Dis. 2020 Nov 11;20:833. doi: 10.1186/s12879-020-05557-8 (PMC7659064; doi:10.1186/s12879-020-05557-8)
Supplement: Supplementary file 1 — Additional file 1. [file 12879_2020_5557_MOESM1_ESM.zip › supplement1025R5.xlsx]

## Sheet: Sheet1
Case No	sex	DX	comorbidities	CO-NUM	hospital-acquired ORcommunity-acquired
1	M	APN	ureteral cancer, HTN,CKD	3	community-acquired
2	F	APN	DM,HTN, renal stone	3	community-acquired
3	F	APN	CERVICAL CANCER	1	community-acquired
4	F	APN	CERVICAL CANCER,HTN, DM	3	community-acquired
5	F	apn	CAD, DM, breast CANCER,renal stone	4	community-acquired
6	F	apn	CERVICL CANCER, hepatitis B	2	community-acquired
7	F	APN	CERVICAL CANCER,HTN, DM	3	community-acquired
8	M	DMleft leg ulcer and cellulitis	DM,HTN	2	hospital-acquired
9	M	DMFright DM foot with toe gangrene	DM,HTN,ESRD,CVA	4	community-acquired
10	M	DMFRight diabetic foot with necrotizing fasciitis	CKD,DM,CVA	3	community-acquired
11	F	Diabetes mellitus foot with right abscess	DM	1	community-acquired
12	F	DMFright diabetic foot toe gangrene with necrotizing fasciitis	DM,HTN,ESRD,CAD	4	hospital-acquired
13	M	DMF,PAOD with legs ulcer	DM,HTN,hepatitis B	3	community-acquired
14	F	DMF, left 5th toe gargrenePAOD	DM,HTN,ESRD,	3	community-acquired
15	M	DMF,PAOD with legs ulcer	DM,HTN,hepatitis B	3	hospital-acquired
16	M	DMF , OSTWEO ,PUS,PAOD	DM.HTN.	2	community-acquired
17	M	PNEUMONI	HYPOPHRARYNGEAL CANCER,	1	community-acquired
18	F	PNEUMONIA	HTN,DM,ESRD,hypothyroidism	4	community-acquired
19	F	PNEUMONIA	DM,HTN,LUNG CANCER	3	community-acquired
20	M	PNEUMONIA	HTN,CVA,AMI,	3	community-acquired
21	M	PNEUMONIA	DEMENTIA,COPD,	2	hospital-acquired
22	M	PNEUMONIA	CVA,HTN,DEMENTIA,CKD	4	community-acquired
23	M	PNEUMONI	LUNG CANCER	3	community-acquired
24	M	PNEUMONIA	HCVD,COPD,CKD	3	hospital-acquired
25	M	cystitis	CVA, HTN, DM	3	community-acquired
26	M	cystitis	No comorbidity	0	community-acquired
27	F	cystitis	DM,CKD	2	community-acquired
28	F	cystitis	DM,HTN, dementia	3	community-acquired
29	F	cystitis	HTN,DM,CVA	3	community-acquired
30	F	Urosepsis	HTNCKD	2	community-acquired
31	F	urosepsis	DM,HTN, dementia	3	community-acquired
32	M	cystitis	CVA	1	community-acquired
33	M	cystitis	COPD,HTN,CVA	3	community-acquired
34	F	cystitis	HTN, dementia	2	community-acquired
35	M	cystitis	HTN,COPD	2	community-acquired
36	M	cystitis	HTN,COPD,CVA	3	community-acquired
37	M	cystitis	COPD, dementia	2	community-acquired
38	M	cystitis	HTN,DM,CVA,CKD	4	community-acquired
39	M	cystitis	ESRD	1	community-acquired
40	F	cystitis	CAD,dementia,CKD	3	community-acquired
41	F	cystitis	brain tumor	1	community-acquired
42	M	cystitis	DM	1	community-acquired
43	M	cystitis	hepatitis B,CVA,DM	3	community-acquired
44	M	cystitis	DM,HTN,COPD,CVA	4	community-acquired
45	F	cystitis	SLE,DM,HEPATITISB	3	community-acquired
46	M	cystitis	DM,HTN,COPD,CVA	4	community-acquired
47	M	cysitis	CAD,CVA	2	community-acquired
48	M	cystitis	CAD, CVA	2	community-acquired
49	F	cystitis	DM,HTN,DEMENTIA	3	community-acquired
50	M	BCTEREMIA	DM,HTN,CVA	3	community-acquired
51	M	BCTEREMIA	HTN,DM	2	community-acquired
52	F	BCTEREMIA	cholangiocarcinoma, DEMENTIA	2	community-acquired
53	M	leg burn wound infectio	No comorbidity	0	hospital-acquired
54	M	OTITIS MEDIUM	No comorbidity	0	community-acquired
55	M	OTITIS MEDIUM	No comorbidity	0	community-acquired
56	F	pelvis bascess	rectal CANCER, CKD, HTN	3	community-acquired
57	M	peritonitis	HEPATITIS C	1	hospital-acquired
58	F	pleural EMPYEMA	CKD, DM,HTN,LIVER CIRRHOSIS	4	hospital-acquired
59	M	pleuralempyema,chronic	No comorbidity	0	community-acquired
60	M	scrotum abscess	No comorbidity	0	community-acquired
61	F	surgical wound infection	brain tumor	1	hospital-acquired
			HTN:hypertension
			DM:diabetes mellitus
			CVA: bed-ridden stroke survivors
			CKD:chronic kidney disease (not requiring dialysis)
			ESRD;end-stage renal disease (requiring dialysis)
			SLE:Systemic Lupus Erythematosus
			CAD:coronary atherosclerotic disease
			AMI: acute myocardial infarction
			COPD:Chronic Obstruction Pulmonary Disease

## Sheet: Sheet2
Case No	GENDER	TABLE & CASE	H-acquired	previous hospitalization	length of stay	prior3 months antibiotics	when prior IV antibiotic	specimens	sensitive	Resistant	therapy	DX	RESULT	OPERATIon
1	M	table 3 , case 1	H-acquired	4 days ago	4days	cipro,SAM	previous hospitalization	Wound	allsen	allsen	SAM	DMleft leg ulcer and cellulitis	cure	debridement
2	F	table 3 , case 4	H-acquired	no	7 DAYS	no	NO	Wound	allsen	allsen	MPM.VAN	DMFright diabetic foot toe gangrene with necrotizing fasciitis	noheal	amputation
3	M	table 3, case 8	H-acquired	1 DAY AGO	7 DAYS	TEC,LVX,MMP	previous hospitalization	Wound	TGC	allrest	CST	DMF,PAOD with legs ulcer	noheal	debridement
4	M	table 4, case 5	H-acquired	86 DAYS AGO	7 DAYS	CAZ,AMK,imp,TEC,cip	previous hospitalization	Sputum	TGC	allrest	TGC	PNEUMONIA	cure	no
5	M	table 4 , case 8	H-acquired	no	190 DAYS	ALLANTIBIOTICS	previous hospitalization	sputum	??????	??????	CAZ	PNEUMONIA	CURE	no
6	M	table 5, case 5	H-acquired	no	22days	CAZ,MEM,Cip	same hospitalization	Ascites	OTHERS:Sensitive	cip	CAZ	peritonitis	cure	S/P pseudocyst of pancreas
7	F	table 5 , case 6	H-acquired	no	9DAYS	no	NO	pus		CAZ,GM,SAM,FEP,TZP	CEFAZOLINE& DRAIN	surgical wound infection	cure	Left crainoplasty
8	F	table 5 , case 2	H-acquired	56days ago	3days	AMC	previous hospitalization	Pleural effusio	ALLSEN	ALLSEN	CAZ and_DRAIN	pleural EMPYEMA	CURE	drainage
9	M	table 5, case 7	H-acquired	NIL	3days	no	NO	wound	ALLSEN	no	TEC, CRO	leg burn wound infectio	heal	Debridement,STSG
			A: case No
			B: gender
			C: TABLE & CASE
			D:hospital acquiued infection
			E: History of previous hospitalization
			F : the length of stay before A. faecalis isolation
			G: prior IV antibiotic us within 90 days
			H: when prior IV antibiotic
			I: culture specimen
			J: sensitive to antibiotic
			K: resistant to antibiotic
			L: therapy for patient
			M:diagnosis
			N: therapy result
			O:operation
